# Supplementary material for: The Prediction of Extended Hospital Length of Stay in Patients After Endoscopic Endonasal Transsphenoidal Surgery for the Resection of Non-Functioning Pituitary Adenomas: A Dual-Center Retrospective Analysis
Source: Cancers (Basel). 2026 May 13;18(10):1582. doi: 10.3390/cancers18101582 (PMC13204605; doi:10.3390/cancers18101582)
Supplement: Supplementary file 1 [file cancers-18-01582-s001.zip]

Archive with 1 entries (1 files):
- cancers-4255803-supplementary.pdf
